# Supplementary material for: Identification of key genes involved in the recurrence of glioblastoma multiforme using weighted gene co-expression network analysis and differential expression analysis
Source: Bioengineered. 2021 Jul 8;12(1):3188–200. doi: 10.1080/21655979.2021.1943986 (PMC8806787; doi:10.1080/21655979.2021.1943986)
Supplement: Supplemental Material [file KBIE_A_1943986_SM7710.zip]

Archive with 3 entries (3 files):
- suppl material.pdf
- Supplement Table 2.docx
- Supplement Table 3.docx
